# Supplementary material for: Cuproptosis and Mitophagy Mediated by the THUMPD1/IGF2R‐Dependent Suppression of AKT and Activation of AMPK Signaling Suppress Lung Adenocarcinoma Progression
Source: Adv Sci (Weinh). 2026 May 4;13(42):e21238. doi: 10.1002/advs.202521238 (PMC13335975; doi:10.1002/advs.202521238)
Supplement: Supplementary file 2 — Supporting File 2: advs75556‐sup‐0002‐TableS1.xlsx. [file ADVS-13-e21238-s004.xlsx]

## Sheet: Sheet1
Table S1. The mRNA expression levels of THUMPD1 and IGF2R and corresponding clinical information in 82 LUAD tissues.
Patients	β-actin	THUMPD1	IGF2R	THUMPD1_expression	IGF2R_expression	Outcome	Stage	FollowUp_months	Age	Sex	Smoking
P1	17.41	32.12	24.82	-14.71	-7.41	Dead	3	11	64	Male	Smoking
P10	19.42	23.44	30.64	-4.02	-11.22	Dead	2	35	68	Female	Never
P11	20.04	23.52	26.3	-3.48	-6.26	Alive	1	32	58	Female	Never
P12	19.71	21.76	31.06	-2.05	-11.35	Alive	2	28	52	Male	Smoking
P13	17.57	22.66	26.31	-5.09	-8.74	Dead	1	32	57	Male	Never
P14	18.29	22.1	25.23	-3.81	-6.94	Alive	1	48	56	Male	Smoking
P15	18.74	22.43	32.28	-3.69	-13.54	Alive	2	27	59	Male	Never
P16	18.12	22.95	24.54	-4.83	-6.42	Dead	1	38	49	Female	Never
P17	17.87	22.61	26.54	-4.74	-8.67	Dead	2	26	58	Male	Smoking
P18	16.31	21.58	21.16	-5.27	-4.85	Dead	2	1	78	Female	Never
P19	19.68	22.14	25.11	-2.46	-5.43	Alive	2	8	53	Male	Smoking
P2	22.25	26.85	27.3	-4.6	-5.05	Dead	1	8	49	Female	Smoking
P20	17.74	20.64	23.69	-2.9	-5.95	Alive	1	45	43	Male	Smoking
P21	20.66	23.43	27.55	-2.77	-6.89	Alive	2	26	66	Male	Smoking
P22	16.42	22.17	23.98	-5.75	-7.56	Alive	1	37	75	Male	Never
P23	15.99	21.39	22.98	-5.4	-6.99	Dead	2	16	60	Male	Ever
P24	15.97	24.76	23.12	-8.79	-7.15	Dead	2	16	56	Male	Ever
P25	17.76	20.75	26.64	-2.99	-8.88	Alive	2	6	70	Male	Smoking
P26	19.35	23.25	24.2	-3.9	-4.85	Alive	1	56	41	Male	Smoking
P27	16.17	22.19	23.46	-6.02	-7.29	Alive	2	34	80	Female	Never
P28	16.53	24.08	25.13	-7.55	-8.6	Alive	3	20	74	Male	Smoking
P29	17.67	24.97	24.99	-7.3	-7.32	Dead	3	19	64	Male	Smoking
P3	18.15	23.19	26.06	-5.04	-7.91	Alive	1	39	59	Female	Never
P30	14.97	23.11	22.68	-8.14	-7.71	Dead	2	10	62	Female	Never
P31	14.34	22.97	22.63	-8.63	-8.29	Alive	2	43	73	Female	Never
P32	17.99	28.06	24.97	-10.07	-6.98	Dead	3	16	76	Female	Never
P33	18.17	23.04	23.8	-4.87	-5.63	Dead	1	17	37	Male	Smoking
P34	16.2	21.68	23.04	-5.48	-6.84	Alive	2	16	73	Male	Never
P35	16.67	22.7	25.66	-6.03	-8.99	Dead	2	5	58	Female	Never
P36	15.43	23.69	22.41	-8.26	-6.98	Alive	2	29	75	Male	Smoking
P37	17.49	38.76	24.29	-21.27	-6.8	Dead	3	23	58	Male	Smoking
P38	18.97	25.5	26.66	-6.53	-7.69	Alive	1	22	78	Male	Smoking
P39	18.69	23.95	24.31	-5.26	-5.62	Alive	1	47	59	Female	Ever
P4	19.37	29.29	25.71	-9.92	-6.34	Dead	2	35	70	Male	Never
P40	19.37	23.73	25.68	-4.36	-6.31	Alive	1	12	56	Male	Ever
P41	20.01	24.12	22.03	-4.11	-2.02	Dead	2	31	48	Male	Never
P42	17.73	23.73	23.88	-6	-6.15	Alive	1	42	70	Male	Smoking
P43	19.03	22.16	22.62	-3.13	-3.59	Dead	2	28	37	Female	Never
P44	24.75	27.02	25.32	-2.27	-0.57	Alive	1	53	65	Male	Never
P45	23.28	23.73	23.82	-0.45	-0.54	Dead	1	17	44	Male	Never
P46	16.78	23.31	23.16	-6.53	-6.38	Dead	2	2	51	Female	Never
P47	20.41	23.45	25.06	-3.04	-4.65	Alive	1	18	64	Male	Smoking
P48	20.19	24.54	26.52	-4.35	-6.33	Alive	2	26	67	Male	Smoking
P49	17.25	24.96	23.85	-7.71	-6.6	Dead	3	21	61	Female	Never
P5	18.72	22.56	27.55	-3.84	-8.83	Alive	2	32	62	Female	Never
P50	18.89	24.63	24.78	-5.74	-5.89	Alive	2	39	67	Female	Never
P51	16.75	24.1	23.37	-7.35	-6.62	Alive	2	31	70	Female	Never
P52	16.27	24.19	23.02	-7.92	-6.75	Dead	3	16	65	Male	Never
P53	23.37	25	26.65	-1.63	-3.28	Alive	1	32	61	Male	Smoking
P54	17.86	23.79	25.19	-5.93	-7.33	Alive	2	39	79	Male	Smoking
P55	24.73	25.15	25.39	-0.42	-0.66	Dead	1	27	36	Female	Smoking
P56	19.09	22.66	26.79	-3.57	-7.7	Dead	2	23	64	Male	Smoking
P57	21.2	23.19	22.21	-1.99	-1.01	Alive	1	41	58	Male	Smoking
P58	19.25	24.31	26.79	-5.06	-7.54	Alive	2	28	64	Male	Smoking
P59	19.73	22.89	24.53	-3.16	-4.8	Alive	1	42	65	Female	Never
P6	19.12	26.39	24.75	-7.27	-5.63	Dead	1	28	69	Male	Smoking
P60	20.72	26.3	26.77	-5.58	-6.05	Alive	1	47	55	Male	Never
P61	19.18	22.97	23.34	-3.79	-4.16	Alive	2	28	61	Female	Never
P62	19.85	22.46	27.33	-2.61	-7.48	Dead	3	6	57	Male	Never
P63	21	25.58	24.73	-4.58	-3.73	Alive	3	3	56	Male	Smoking
P64	16.76	22.08	24.88	-5.32	-8.12	Dead	2	10	65	Male	Ever
P65	16.58	23.55	23.26	-6.97	-6.68	Dead	3	14	66	Male	Smoking
P66	20.42	24.4	29.54	-3.98	-9.12	Alive	2	28	67	Male	Smoking
P67	18.78	25.11	25.23	-6.33	-6.45	Alive	1	57	66	Male	Ever
P68	17.81	24.24	24.23	-6.43	-6.42	Alive	2	36	51	Male	Never
P69	14.09	22.84	20.3	-8.75	-6.21	Alive	2	26	53	Male	Smoking
P7	23	23.05	26.48	-0.05	-3.48	Alive	1	46	62	Female	Never
P70	15.58	24	22.72	-8.42	-7.14	Alive	2	47	65	Female	Smoking
P71	15.39	23.68	22.66	-8.29	-7.27	Dead	3	8	54	Male	Never
P72	17.64	24.22	24.32	-6.58	-6.68	Alive	3	18	65	Male	Ever
P73	19.3	24.12	23.75	-4.82	-4.45	Alive	2	12	68	Female	Never
P74	15.95	21.77	21.59	-5.82	-5.64	Alive	2	1	69	Female	Smoking
P75	24.08	25.05	31.64	-0.97	-7.56	Dead	3	12	63	Male	Never
P76	17.9	22.28	24.98	-4.38	-7.08	Alive	2	38	52	Male	Smoking
P77	18.33	24.14	25.75	-5.81	-7.42	Dead	2	11	57	Male	Ever
P78	20.17	25.5	24.52	-5.33	-4.35	Dead	1	25	65	Female	Never
P79	16.68	24.18	24.06	-7.5	-7.38	Dead	3	20	61	Female	Never
P8	18.73	23.52	25.51	-4.79	-6.78	Alive	1	3	63	Female	Never
P80	17.7	23.51	23.51	-5.81	-5.81	Alive	1	52	52	Male	Ever
P81	20.6	25.26	27.22	-4.66	-6.62	Alive	1	42	63	Female	Never
P82	19.99	24.24	25.23	-4.25	-5.24	Alive	1	54	56	Male	Ever
P9	19.91	24.56	26.2	-4.65	-6.29	Alive	1	48	52	Female	Never
