# Supplementary material for: Cuproptosis and Mitophagy Mediated by the THUMPD1/IGF2R‐Dependent Suppression of AKT and Activation of AMPK Signaling Suppress Lung Adenocarcinoma Progression
Source: Adv Sci (Weinh). 2026 May 4;13(42):e21238. doi: 10.1002/advs.202521238 (PMC13335975; doi:10.1002/advs.202521238)
Supplement: Supplementary file 3 — Supporting File 3: advs75556‐sup‐0003‐TableS2.xlsx. [file ADVS-13-e21238-s002.xlsx]

## Sheet: Sheet1
Table S2. H score of THUMPD1 and IGF2R and clinical information in TMAs.
Patients	THUMPD1	IGF2R	Survival	Time	Sex	Age	AJCC
p1	234.83	61.2312	dead	19	male	49	I
p2	250.75	42.6356	dead	36	female	66	I
p3	251.21	58.3083	dead	51	female	60	I
p4	197.53	73.9881	dead	52	female	63	I
p5	240.96	58.1176	dead	56	male	61	I
p6	224.32	53.6475	dead	65	female	57	I
p7	94.74	21.9687	dead	66	female	58	I
p8	245.4	57.8179	dead	66	male	67	I
p9	246.22	52.836	dead	69	female	68	I
p10	229.78	66.1569	alive	79	female	59	I
p11	240.89	48.1748	alive	79	male	50	I
p12	209.56	74.5394	alive	80	female	60	I
p13	229.9	74.6179	alive	80	male	59	I
p14	235.26	69.2298	alive	82	male	62	I
p15	245	91.3133	alive	82	female	53	I
p16	245.2	80.5441	alive	82	male	50	I
p17	249.96	91.0397	alive	83	female	57	I
p18	251.05	51.6373	alive	83	male	67	I
p19	253.73	68.6636	alive	83	female	71	I
p20	41.74	40.3814	dead	84	female	62	I
p21	245.01	93.3251	alive	84	male	61	I
p22	253.67	79.0608	alive	84	female	62	I
p23	267.63	118.737	alive	84	male	46	I
p24	245.82	44.7984	alive	89	male	59	I
p25	233.73	64.0057	alive	95	female	61	I
p26	232.84	24.7418	dead	11	female	65	II
p27	248.01	45.2549	dead	14	male	67	II
p28	206.84	70.1173	dead	18	male	58	II
p29	249.75	37.6261	dead	20	male	49	II
p30	243.25	33.1111	dead	22	female	68	II
p31	86.82	39.8897	dead	24	male	62	II
p32	225.48	50.6916	dead	25	male	68	II
p33	239.41	57.3822	dead	27	male	71	II
p34	213.01	62.1657	dead	28	female	56	II
p35	210.47	67.566	dead	30	male	48	II
p36	239.93	34.5465	dead	41	male	53	II
p37	248.08	63.4253	alive	76	male	52	II
p38	219.55	65.6988	alive	77	female	50	II
p39	250.78	90.858	alive	82	male	59	II
p40	237.06	56.4882	alive	83	male	65	II
p41	259.83	44.4539	alive	83	female	72	II
p42	227.22	25.5025	alive	84	male	37	II
p43	254.33	83.5816	alive	89	female	48	II
p44	198.35	66.7018	dead	2	female	64	III
p45	220.95	80.7134	dead	14	male	71	III
p46	232.25	32.3759	dead	22	female	54	III
p47	217.58	66.7721	dead	24	male	72	III
p48	226.72	67.3818	dead	25	female	40	III
p49	234.06	52.4888	dead	25	male	62	III
p50	247.19	62.8441	dead	25	male	58	III
p51	189.09	56.3411	dead	26	female	44	III
p52	223.95	57.771	dead	26	male	74	III
p53	244.31	52.0307	dead	30	male	75	III
p54	230.31	59.8228	dead	36	female	46	III
p55	230.8	91.4641	alive	80	female	72	III
p56	238.32	57.7499	alive	83	female	51	III
