# Supplementary material for: Cuproptosis and Mitophagy Mediated by the THUMPD1/IGF2R‐Dependent Suppression of AKT and Activation of AMPK Signaling Suppress Lung Adenocarcinoma Progression
Source: Adv Sci (Weinh). 2026 May 4;13(42):e21238. doi: 10.1002/advs.202521238 (PMC13335975; doi:10.1002/advs.202521238)
Supplement: Supplementary file 4 — Supporting File 4: advs75556‐sup‐0004‐TableS3.xlsx. [file ADVS-13-e21238-s003.xlsx]

## Sheet: Sheet1
Table S3. Primers, sh and siRNAs and probes used in this study.
Short hairpin RNAs sequences
shTHUMPD1-1	5'-GAAATCATCAAAGCTGTCTGTT-3′
shTHUMPD1-2	5'-GCATCATATTCTCCAGGATAT-3′
shIGF2R	5'-GCTATGAAATTGAGTGGATTA-3′
Small interferon RNAs sequences
siNAT10	5'-GCAATTGTACACAGTGACTAT-3′
qRT-PCR Primers
THUMPD1	Forward primer	5'-AAGTTTACAGACAAGGATCAGCAGC-3′
	Reverse primer	5'-CTCAGGCTCTATCCCAAGTGTCC-3′
IGF2R	Forward primer	5'-TGGGTCTGAGTAATGCGAAGC-3′
	Reverse primer	5'-GTCGGTCACTACGCATTCCA-3′
β-actin	Forward primer	5'-CACCCAGCACAATGAAGATCAAGAT-3′
	Reverse primer	5'-CCAGTTTTTAAATCCTGAGTCAAGC-3′
RNA-pull down probes
IGF2R-Sense	5'-UUCUGGCGGCAGCGCCUU-3′
IGF2R-Antisense	5'-GCGUGGAGGAGGAGGGAGGCC-3′
